# Supplementary material for: Unveiling Cacao Rootstock-Genotypes with Potential Use in the Mitigation of Cadmium Bioaccumulation
Source: Plants (Basel). 2023 Aug 14;12(16):2941. doi: 10.3390/plants12162941 (PMC10458809; doi:10.3390/plants12162941)
Supplement: Supplementary file 1 [file plants-12-02941-s001.zip]

Archive with 1 entries (1 files):
- plants-2492900-supplementary.pdf
